# Supplementary material for: Clinical predictors of outcome in patients with inflammatory dilated cardiomyopathy
Source: PLoS One. 2017 Dec 21;12(12):e0188491. doi: 10.1371/journal.pone.0188491 (PMC5739391; doi:10.1371/journal.pone.0188491)
Supplement: S1 Data set — (XLSX) [file pone.0188491.s001.xlsx]

## Sheet: Data Description
var	varlabels	code1	code2	code3	code4	code5	code6
stud_pid	PatID
center	CenterID
ra_datev	Date of informed consent
ff_status	F12: Status	1=alive	2=alive (contact by telephon)	3=deceased	4=unknown
bd_cminfl	DCM inflamatory
bd_cmvir	DCM viral
bs_age	Alter [J]
female	female sex
brx_smoker	Smoking Status
brx_dm	Diabetes mellitus
bmx_ahd	Antihypertensive drugs
brx_hprt	Hypertension
brx_hypert	Hypertension (checked variable)
brx_hlp	Hyperlipedemia
brx_urik	Hyperuricaemia
bnx_sync	Syncope (checked)
bnx_copd	COPD (checked)
bk_bmi	BMI [kg/m²]
bk_kof	BSA [m²] n. Mosteller
bk_rrsys	RR systolic
bk_rrdia	RR diastolic
bh_nyha	NYHA functional class	1=I	2=II	3=III	4=IV
bzx_oed	Oedema
be_hfreq	Heart rate {1/min]
be_qrs	QRS-duration [ms]
bex_qtc	QTc-Time [ms] (checked)
bex_vhf	Atrial fibrilation (checked)
bu_lvef	LVEF [%]
bu_lvded	LVD(ED) [mm]
bu_laes	LA(ES) [mm]
bux_henry	Henry Index
bux_mi	Mitral regurgitation
bl_hbs	Hb [g/dl]
bl_anae	Anemia
bl_chols	Serum total cholesterol [mg/dl]
bl_uraci	Uric acid [µmol/L]
bl_creai	Creatinine [µmol/L]
bl_gfrm	GFR-Clearance MDRD [mL/min/m2]
bl_gfrb	GFR (MDRD) <60 mL/min/m2
bl_wbci	WBC [/µl]
bl_crpi	CRP [mg/l]
blx_crp5	CRP<5mg/l
bmx_aa	ACEI/ARB
bmx_aad	ACEI/ARB (daily dose)
bmx_bb	Beta Blocker (checked)
bmx_bbd	Beta blocker Dosis
bmx_aldo	MRA
bmx_dd	Diuretics (checked)
bmx_glyk	Digitalis
bmx_lld	Lipid Lowering Drugs
bmx_allo	Allopurinol
bix_pmdefi	Device (Pacemaker/ ICD)
bi_defi	Defibrillator
fi_defi	F12: Defibrillator
htx_stat	Heart transplant - Status
tt_dat	Date of death
tt_ploetzl	sudden death
bs_sex	Sex	1 =male	2 =female
nyha3	Baseline: NYHA I+II vs. III+IV
bm_iglob1	Immunoglobine (IG)
qtcb	Qtc (Bazett)
qtcbp	Qtc (Bazett) abnormal
bc_lvedp	LV-EDP
bc_padr	RA-pressure
fu_lvef	F12: LVEF [%]
reg_dat	Inclusion date
bl_creas	Creatinine [mg/dl]
cbf1_lvef	Change LVEF (Baseline to Fup 1year) - absolut
cbf1_lvefp	Change LVEF (Baseline to Fup 1year) - percent
cbf1_lveff	LVEF Change (alive only)	1 = declined	2 = stable	3 = improved
fu_lveft	LVEF (incl. Death) - Fup
cbf1_lveft	Change LVEF [incl death] (Baseline to Fup 1year) - absolut
cbf1_lvefpt	Change LVEF [incl death] (Baseline to Fup 1year) - percent
cbf1_lvefft	LVEF Change (incl death)	1 = declined	2 = stable	3 = improved
hosphfn	Number of Hospitalization HF
hosphfdat	Date of 1 Hospitalization HF
hospvtn	Number of Hospitalization VT
hospvtdat	Date of 1 Hospitalization VT
vtn	Number of VT
vtdat	Date of 1st VT
hospn	Number of Hospitalization
hospdat	Date of Hopsitalzation
bmyofibt	Myocardial fibrosis	1 = mild	2 = moderate	3 = none	4 = severe
cd3	CD3-Cells
cd45	CD45-Cells
macroph	Macrophages
cd45macro	CD45-Cells+Macropharges
viruspos	Virus positive
viruspost	Kind of Virus	1 = CMV	2 = Enterovirus und CMV	3 = HSV	4 = nein	5 = Parvovirus
specthert	Kind of specific therapy	1 = IFN-gamma	2 = Immunadsorption	3 = Immunglobulins (20gr)	4 = Kortison	5 = nein	6 = Triamcinolon
bmyofibf	Myocardial fibrosis	1 = none	2 = mild	3 = moderate	4 = severe
spectherf	Specific therapy	1 = nothing	2 = Imunoglobine	3 = Cortisone
dcmhthtxs	TtEAna: Status of Hospitalization regarding HF
dcmhthtxt	TtEAna: Time of Hospitalization regarding HF
hhfvtthtxs	TtEAna: Status of Hospitalization regarding HF
hhfvtthtxt	TtEAna: Time of Hospitalization regarding HF
lvef10pt	LVEF Change 10% points (alive only)
bu_mki	Mitral regurgitation
fu_mki	F12: Mitral regurgitation
fu_lvded	F12: LVEdD [mm]
fh_nyha	F12: NYHA functional class	1=I	2=II	3=III
ff_datum	F12: date of FU
bu_mkif	Mitral regurgitation (Baseline)	0 =none	1 =mild	medium
fu_mkif	Mitral regurgitation (Fup)	0 =none	1 =mild	medium
age10m	Age [in decades]
t1sty	Death in 1st year of study
cu_mkif	Change in MR (B to Fup)	1 = better	2 = unchanged	3 = worsening
cu_mkit2f	Change in MR (B to Fup)	1 = unchanged/better	2 = worsening
cu_lvded2f	LVEDD in Fup min 5mm smaller	1 = LVD in fup unchanged/ bigger	2 = LVD in Fup min 5mm smaller
cu_lvded10	LVEDD Change [10mm more]
bu_lvded10	LVEDD at Baseline [10mm more]
ch_nyha	Change in NYHA
ch_nyhaktf	Change of NYHA Class	1 = better	2 = unchanged	3 = worsening
ch_nyhakt2f	NYHA up to Fup: worsening	1 = better/unchanged	2 = worsening
blvef10	LVEF at Baseline [10% more]
blvef10d	LVEF at Baseline [10% less]
newdcm	newly diagnosed DCM (<1/2year)

## Sheet: Data DCMi
ff_status	bd_cminfl	bd_cmvir	bs_age	female	brx_smoker	brx_dm	bmx_ahd	brx_hprt	brx_hypert	brx_hlp	brx_urik	bnx_sync	bnx_copd	bk_bmi	bk_kof	bk_rrsys	bk_rrdia	bh_nyha	bzx_oed	be_hfreq	be_qrs	bex_qtc	bex_vhf	bu_lvef	bu_lvded	bu_laes	bux_henry	bux_mi	bl_hbs	bl_anae	bl_chols	bl_uraci	bl_creai	bl_gfrm	bl_gfrb	bl_wbci	bl_crpi	blx_crp5	bmx_aa	bmx_aad	bmx_bb	bmx_bbd	bmx_aldo	bmx_dd	bmx_glyk	bmx_lld	bmx_allo	bix_pmdefi	bi_defi
1	1	1	43	1	1	0	1	1	0	0	0	0	0	21.2183	1.56835	115	80	1	0	74	85	355.378	0	31	58	35	131.396	1	15.997	0	163	404.464	55.692	109.618	0	9.35	9	1	1	25	1	75	0	1	1	0	0	0	2
3	1	1	67	0	0	0	1	1	0	1	1	1	0	27.4648	2.09178	105	70	2	0	67	170	496.661	0	33	105	56	215.497	3	15.0971	0	228	398.516	144.092	45.077	1	10.1	6	1	1	25	1	25	1	1	1	1	1	1	1
1	1	0	73	0	0	1	1	1	1	0	1	1	0	30.478	1.98571	100	60	3	1	76	110	382.657	0	32	70	56	147.219	2	14.6972	0	184	505.58	143.208	44.6147	1	6.8	5	0	1	12.5	1	75	1	1	1	0	1	1	1
1	1	0	66	1	0	0	1	1	0	1	0	0	0	25.9516	1.88193	145	80	1	0	67	140	412.123	0	30	73	35	156.155	2	13.8974	0	267	446.1	71.604	75.1896	0	5.35	5	0	1	12.5	0	0	1	1	1	0	0	1	1
1	1	0	61	0	0	0	1	1	0	1	1	0	0	28.7317	2.01522	140	90	1	0	66	130	398.547	0	30	72	39	149.412	2	16.9968	0	245	452.048	114.036	60.1825	0	6.54	5	0	1	50	1	25	1	1	1	0	1	1	2
1	1	1	38	0	0	0	1	1	0	0	1	0	0	29.1687	2.30181	120	75	2	0	83	120	470.461	0	22	66	54	128.225	1	17.2967	0	123	410.412	114.92	65.6638	0	12.2	30	1	1	50	1	78.9474	0	1	1	0	1	1	1
1	1	0	50	1	0	0	1	1	0	0	0	0	0	28.0277	1.95576	110	80	2	0	70	90	388.844	0	39	67	39	139.728	1	14.3973	0	175	273.608	73.372	77.341	0	5.6	16	1	1	50	1	50	1	0	1	0	0	0	2
1	1	0	49	1	0	0	1	1	0	1	0	0	0	22.1453	1.73845	92	68	3	0	102	140	469.383	0	27	65	40	141.923	2	13.2975	0	255		57.46	102.969	0	7.09	5	0	1	25	1	12.5	1	1	1	0	0	0	2
1	1	0	38	0	1	0	1	1	0	0	1	0	0	33.9506	2.34521	90	65	2	0	78	100	410.463	0	25	73	45	140.803	2	12.3976	1	203	327.14	141.44	51.6728	1	13.5	43	1	1	112.5	1	50	1	1	1	0	1	1	1
1	1	0	54	0	0	0	1	1	0	0	0	0	0	24.2803	2.08327	130	80	3	0	128	100	408.966	1	30	61	41	124.399	1	16.6968	0	185	410.412	89.284	81.8182	0	6.49	5	0	1	25	1	100	1	1	1	0	0	0	2
1	1	0	56	0	0	0	1	1	0	0	0	0	0	31.7956	2.38397	135	85	3	0	110	110	419.742	0	40	67	43	129.756	1	11.6978	1	170	309.296	62.764	121.977	0	11.2	5	0	1	50	0	0	1	1	1	0	0	0	2
1	1	0	55	0	0	0	1	1	1	1	0	0	0	26.3158	2.23917	100	70	4	0	68	120	425.833	0	35	68	45	134.882	1	11.5978	1	210	440.152	69.836	108.232	0	9.88	13	1	1	100	1	100	1	1	1	1	0	1	2
3	1	1	47	0	0	0	1	1	0	0	1	0	1	31.3146	2.17766	85	55	3	0	105	130	463.006	0	26	78	42	155.668	2	10.598	1	144	547.216	129.064	55.0065	1	10.8	50	1	1	50	1	25	1	1	1	0	1	1	1
1	1	0	69	0	0	1	1	1	1	1	1	0	1	29.8322	2.27205	125	85	3	0	77	160	566.422	1	35	66	47	131.257	2	13.4974	0	120	505.58	174.148	36.0091	1	11.6	7	1	0	0	1	50	1	1	1	1	1	1	1
1	1	0	45	0	1	1	1	1	0	1	1	0	0	33.6691	2.49288	110	70	2	0	116	160	556.177	0	16	89	53	168.327	2	13.0975	0	231	487.736	110.5	66.386	0	9.44	28	1	1	200	1	100	1	1	1	0	1	1	1
1	1	1	45	0	0	0	1	1	1	0	1	0	0	28.3937	2.00333	118	86	3	0	66	80	430.012	1	30	60	51	123.568	2	16.0969	0	130	612.644	130.832	54.6297	1	6.16	8	1	1	50	1	25	1	1	1	0	1	1	1
1	1	0	67	0	0	0	1	1	1	0	1	0	0	33.564	2.14022	160	95	2	0	61	190	453.735	0	34	67	51	136.267	1	14.4972	0			83.98	84.0479	0	6.23	7	1	1	100	1	50	0	1	1	0	0	0	2
1	1	1	33	0	1	0	1	1	0	1	1	1	0	33.9084	2.58199	100	65	2	0	86	110	407.054	1	29	68	60	126.028	1	15.897	0	234	571.008	87.516	92.5319	0	10	5	0	1	50	1	100	1	1	1	0	0	1	1
1	1	0	58	0	0	0	1	1	0	1	0	1	0	28.0899	2.09775	120	80	2	0	72	100	405.315	0	20	71	56	144.752	2	14.6972	0	267	398.516	90.168	79.7283	0	7.77	5	0	1	50	1	25	0	1	0	0	0	1	1
2	1	1	43	0	0	0	1	1	0	0	1	0	0	23.8498	1.99847	80	50	3	1	83	90	423.415	0	22	71	55	146.181	2	8.29842	1	72		85	90.6933	0	10.1	26	1	1	12.5	1	25	0	1	0	0	0	1	1
2	1	1	47	0	0	0	1	1	1	1	1	0	0	35.4308	2.16025	120	80	3	0	63	80	389.384	0	35	64	37	128.129	1	14.3973	0	249	481.788	89.284	84.157	0	6.21	6	1	0	0	1	50	1	1	0	0	0	0	2
1	1	1	49	0	0	0	1	1	0	0	0	0	0	26.1493	1.98997	105	70	2	0	60	140	430	0	31	73	35	151.111	1	12.5976	1			70.72	109.204	0	12.2	5	0	1	50	1	100	1	1	1	0	0	1	1
1	1	0	70	0	0	0	1	1	0	1	1	1	0	26.9896	1.9192	135	90	2	0	74	180	499.75	0	23	75	54	159.591	2	14.0973	0	280	624.54	114.036	58.5245	1	7.22	6	1	1	25	1	160	0	1	1	0	0	1	1
1	1	0	68	0	0	0	1	1	1	1	1	0	0	29.9383	2.20227	120	70	2	0	84	150	496.951	0	16	78	40	156.951	1	14.7972	0	217	392.568	99.008	69.2973	0	6.97	5	0	1	100	0	0	0	1	1	1	1	0	2
1	1	1	45	0	1	0	1	1	0	0	0	0	0	21.4619	1.83364	107	73	2	0	55	200	536.159	0	10	90		191.915	3	14.8972	0	144	261.712	75.14	103.6	0	7.23	5	0	1	4.16667	0	0	1	0	0	0	0	0	2
1	1	1	38	0	0	0	1	1	0	1	1	1	0	27.3133	2.40843	120	70	2	0	76	100	416.421	0	39	73	49	139.362	1	14.5972	0	299	452.048	93.704	83.1025	0	7.02	5	0	1	150	1	100	1	1	0	0	0	1	1
1	1	0	52	0	0	0	1	1	0	1	0	0	0	27.4717	2.1272	120	99	2	0	74	90	422.011	0	38	61	31	123.233	2	12.7976	1	227	374.724	82.212	90.6849	0	7.1	5	0	1	25	1	25	0	0	0	1	0	0	2
1	1	1	46	0	1	0	1	1	0	1	1	0	0	24.7245	2.01804	100	60	2	0	64	110	433.774	0	21	88	44	180.826	2	14.6972	0	205	505.58	93.704	79.9411	0	6.33	5	0	1	25	1	12.5	1	1	1	1	1	0	2
4	1	0	47	1	0	1	1	1	1	1	0	1	0	38.1039	2.12132	130	70	3	0	74	180	510.855	0	28	67	45	135.092	2	10.698	1	193	380.672	83.98	67.0175	0	5.31	14	1	1	50	1	25	0	1	0	0	0	0	2
1	1	1	33	0	0	0	1	1	0	1	1	0	0	33.6012	2.43099	140	70	2	0	69	90	418.228	0	36	65	48	123.292	1	16.0969	0	213	416.36	73.372	113.407	0	6.21	5	0	1	25	1	50	1	1	0	0	1	0	2
1	1	0	46	0	1	0	1	1	1	0	1	0	0	22.8395	1.92354	140	100	3	1	83	160	493.984	0	13	76	44	159.137	2	15.997	0	189	475.84	112.268	64.8909	0	9.19	5	0	1	125	1	50	1	1	1	0	0	0	2
1	1	0	62	0	0	0	1	1	1	1	1	0	0	27.7743	2.08593	118	80	3	1	61	200	504.149	1	31	83	48	170.011	2	16.4969	0	246	505.58	141.44	46.7846	1	5.77	5	0	1	100	1	12.5	0	1	0	1	0	1	1
1	1	0	73	1	0	0	1	1	0	1	1	0	0	25.8065	1.63384	130	88	3	0	70	190	453.652	0	15	71	45	161.495	3	13.2975	0	260	410.412	107.848	45.9201	1	7.04	6	1	1	100	1	50	1	1	1	1	0	1	2
1	1	0	48	0	0	0	1	1	0	0	0	0	0	21.7051	1.82848	110	65	2	0	51	110	405.66	0	38	59	32	126.193	1		0									1	100	1	75	0	0	0	0	0	0	2
1	1	0	52	1	1	0	1	1	0	1	1	0	0	23.4236	1.69411	110	70	3	0	74	90	410.906	0	27	65	30	143.671	1	15.797	0	258	440.152	64.532	88.9802	0	8.94	5	0	1	25	1	6.25	0	1	1	0	0	0	2
1	1	0	54	0	1	0	1	1	0	0	1	0	0	28.075	2.0269	140	75	2	0	83	80	423.415	0	42	61	47	125.749	1	15.797	0	192	434.204	53.04	149.228	0	3.95	5	0	1	50	0	0	1	1	0	0	0	0	2
1	1	0	72	0	0	0	1	1	0	0	1	0	1	27.0416	1.95505	135	80	3	0	83	210	552.791	0	31	64	56	135.353	2	10.298	1	167	243.868	164.424	38.1467	1	9.14	7	1	1	50	0	0	1	1	1	0	1	1	1
1	1	0	47	0	0	0	1	1	0	1	0	0	0	24.8356	2.08999	120	85	2	0	67	120	401.555	0	39	66	43	133.853	1	15.4971	0		309.296	77.792	98.6607	0	6.83	5	0	1	25	1	100	1	1	1	0	0	1	1
3	1	0	57	1	0	1	1	1	1	1	1	1	0	32.6294	2.0546	110	70	2	0	75	130	458.394	0	44	62	40	127.365	1	12.6976	0	153	422.308	85.748	62.9129	0	10.4	27	1	1	50	1	75	0	1	0	1	0	1	1
1	1	1	52	0	0	1	1	1	1	1	0	0	0	30.6091	2.56905	150	95	3	0	65	110	385.108	0	41	65	50	121.991	2	14.6972	0	194	285.504	69.836	109.472	0	8.8	7	1	1	0	1	50	0	0	1	0	0	0	2
1	1	0	33	1	0	0	1	1	0	0	1	0	0	25.8645	1.84572	120	80	2	0	78	150	456.07	0	24	76	43	160.414	2	14.0973	0	186	511.528	93.704	63.4535	0	11	24	1	1	25	1	50	1	1	1	0	0	1	1
1	1	0	29	0	1	0	1	1	1	1	0	0	0	35.0621	2.48328	120	85	2	0	78	170	524.481	0	25	82	45	153.921	1	15.0971	0	272	404.464	82.212	102.098	0	9.79	8	1	1	100	1	50	0	1	0	0	0	0	2
1	1	0	47	0	1	1	1	1	1	0	1	0	0	27.0149	2.25083	125	80	3	0	86	105	490.86	0	33	75	46	147.763	2	17.3967	0	216	416.36	89.284	84.157	0	4.79	5	0	1	50	1	52.6316	1	1	0	0	1	0	2
1	1	0	43	0	1	0	1	1	0	0	0	0	0	23.3887	1.83409	110	80	2	0	67	100	454.392	0	29	77	52	163.968	3	13.5974	0	180	333.088	85.748	89.781	0	6.67	5	0	1	100	1	100	1	1	0	0	0	0	2
2	1	0	41	0	1	0	1	1	0	0	0	1	0	26.3465	1.78029	129	80	1	0	68	140	489.707	0	27	74	47	159.233	2	14.5972	0		285.504	63.648	127.866	0	8.45	22	1	1	25	0	0	0	0	0	0	0	1	1
1	1	0	46	0	0	0	1	1	0	0	1	0	0	24.3438	1.96935	120	80	3	0	93	110	485.546	0	17	75	62	155.597	3	16.5968	0	174	571.008	92.82	80.8203	0	6.03	5	0	1	25	1	24.8947	0	0	1	0	0	0	2
2	1	1	30	0	1	0	1	1	0	1	0	0	0	23.4075	1.93111	110	65	3	0	81	70	441.52	1	41	62	40	128.334	2	16.6968	0	249	344.984	68.952	124.217	0	11.2	5	0	1	12.5	1	12.2368	1	1	1	0	0	0	2
1	1	0	53	1	0	0	1	1	0	0	1	0	0	28.7197	1.97976	110	60	3	0	62	170	467.604	1	22	55	59	114.366	3	14.1973	0	161	553.164	95.472	56.405	1	7.77	6	1	1	50	1	100	1	1	0	0	0	0	2
1	1	0	36	0	0	0	1	1	0	1	1	0	0	26.5892	2.26857	124	76	3	0	77	80	373.838	0	28	62	21	120.993	1	15.3971	0	259	380.672	103.428	74.9716	0	5.37	5	0	0	0	1	50	0	1	1	0	1	0	2
3	1	0	68	1	0	1	1	1	0	1	1	1	0	25.7812	1.7127	110	65	3	1	67	140	454.392	1	14	64	52	142.352	3	14.1973	0	103	416.36	115.804	42.9128	1	11.8	11	1	1	250	1	50	1	1	1	1	0	1	1
1	1	0	40	0	1	0	1	1	1	0	1	0	0	36.993	2.32666	120	85	4	1	103	100	497.882	0	38	64	51	123.968	1	16.9968	0	196	493.684	88.4	87.9619	0	14.2	18	1	1	50	0	0	0	1	0	0	0	0	2
1	1	0	52	0	0	0	1	1	0	1	1	0	0	27.9904	1.92007	110	80	3	0	38	80	381.995	0	42	63	47	132.51	2	14.9971	0	263	529.372	101.66	70.9772	0	9.56	5	0	1	100	1	25	1	1	0	0	0	0	2
1	1	1	59	1	0	0	1	1	0	1	0	0	0	23.4979	1.69679	85	55	3	0	100	80	438.938	0	33	73	17	162.003	2	15.697	0	277	237.92	59.228	95.7511	0	7.81	5	0	1	25	1	12.5	1	1	0	0	0	0	2
4	1	0	57	1	1	0	1	1	0	1	0	0	0	32.3685	1.97329	120	80	3	0	80	120	461.88	0	35	58	41	121.062	2	13.9973	0	215	315.244	43.316	138.353	0	8.28	5	0	1	50	1	25	1	1	0	0	0	0	2
1	1	0	60	0	0	1	1	1	0	0	1	0	0	20.1562	1.94422	158	70	4	0	79	140	481.934	1	15	73	48	153.559	2	14.8972	0	158	231.972	63.648	118.355	0	17.3	6	1	1	25	1	50	1	1	1	0	1	1	1
[truncated: 59 more columns]
